# Supplementary material for: Author Correction: RNAi efficacy is enhanced by chronic dsRNA feeding in pollen beetle
Source: Commun Biol. 2022 May 3;5:427. doi: 10.1038/s42003-022-03403-y (PMC9065065; doi:10.1038/s42003-022-03403-y)
Supplement: Supplementary file 1 — Supplementary Data 1 [file 42003_2022_3403_MOESM1_ESM.zip]

Archive with 1 entries (1 files):
- Copy of Supplementary Data 1.xlsx
